# Supplementary material for: The Relationship between a Rotational Molding Processing Procedure and the Structure and Properties of Biobased Polyethylene Composites Filled with Expanded Vermiculite
Source: Materials (Basel). 2022 Aug 26;15(17):5903. doi: 10.3390/ma15175903 (PMC9457396; doi:10.3390/ma15175903)
Supplement: Supplementary file 1 [file materials-15-05903-s001.zip]

Archive with 1 entries (1 files):
- materials-1826837-supplementary.pdf
